# Supplementary material for: Mowing Facilitated Shoot and Root Litter Decomposition Compared with Grazing
Source: Plants (Basel). 2022 Mar 23;11(7):846. doi: 10.3390/plants11070846 (PMC9002786; doi:10.3390/plants11070846)
Supplement: Supplementary file 1 [file plants-11-00846-s001.zip]

Archive with 1 entries (1 files):
- plants-1643953-supplementary.pdf
